# Supplementary material for: Predicting Effortful Control at 3 Years of Age from Measures of Attention and Home Environment in Infancy: A Machine Learning Approach
Source: Children (Basel). 2023 May 31;10(6):982. doi: 10.3390/children10060982 (PMC10297630; doi:10.3390/children10060982)
Supplement: Supplementary file 1 [file children-10-00982-s001.zip]

Archive with 1 entries (1 files):
- children-2379949-supplementary.pdf
